# Supplementary material for: Expression Profiling and Functional Analysis of Circular RNAs in Inner Mongolian Cashmere Goat Hair Follicles
Source: Front Genet. 2021 Jun 11;12:678825. doi: 10.3389/fgene.2021.678825 (PMC8226234; doi:10.3389/fgene.2021.678825)
Supplement: Supplementary Table 3 — CircRNA, miRNA, and mRNA in d45 vs d75 were differentially expressed in the up-down-up ceRNA regulatory network. [file Data_Sheet_6.xlsx]

## Sheet: Sheet5
circRNA	chr	start	end	exon Count	geneName	hosting gene type	miRNA	TargetScan_score	TargetScan_score_percentile	miranda_score	miranda_Energy
circRNA7352	chrNC_030815.1	73406461	73413736	4	102181952	mRNA	chi-miR-20b	-0.146	63	147	-15.34
circRNA865	chrNC_030808.1	155298873	155341767	8	SATB1	mRNA	chi-miR-93-3p	-0.1975	84	152	-16.84
circRNA8328	chrNC_030814.1	66000472	66004282	6	AFF4	mRNA	chi-miR-93-3p	-0.48815	99	142	-12.48
circRNA7831	chrNC_030824.1	65591887	65593129	2	FBXW7	mRNA	chi-miR-18a-3p	-0.155	83	152	-25.33
circRNA9106	chrNC_030816.1	26231857	26242268	4	108636723	mRNA	chi-miR-93-3p	-0.141	68	145	-18.14
circRNA9106	chrNC_030816.1	26231857	26242268	4	108636723	mRNA	chi-miR-1	-0.2912	93	163	-18.97
circRNA9106	chrNC_030816.1	26231857	26242268	4	108636723	mRNA	chi-miR-18a-3p	-0.108	67	150	-24.39
circRNA2046	chrNC_030833.1	16367454	16399896	7	ATRNL1	mRNA	chi-miR-93-3p	-0.1475	70	142	-20.89
circRNA8508	chrNC_030817.1	26886978	26894923	7	SYNE2	mRNA	chi-miR-93-3p	-0.209	86	146	-11.69
circRNA8508	chrNC_030817.1	26886978	26894923	7	SYNE2	mRNA	chi-miR-133a-5p	-0.159	77	147	-13.59
circRNA6363	chrNC_030834.1	6913998	6919040	4	PSD3	mRNA	chi-miR-133a-5p	-0.32115	95	152	-16.15
circRNA2962	chrNC_030815.1	82438623	82462189	4	ERCC6L2	mRNA	chi-miR-20b	-0.2855	93	145	-12.86
circRNA7912	chrNC_030808.1	155269861	155341767	9	SATB1	mRNA	chi-miR-93-3p	-0.1795	80	152	-16.84
circRNA9127	chrNC_030835.1	1767839	1770807	3	102183487	mRNA	chi-miR-1	-0.185	79	152	-12.25
circRNA9127	chrNC_030835.1	1767839	1770807	3	102183487	mRNA	chi-miR-18a-3p	-0.0735	52	154	-20.97
circRNA9166	chrNC_030814.1	96680967	96682791	2	102187669	mRNA	chi-miR-18a-3p	-0.3232	97	154	-28.34
circRNA8713	chrNC_030823.1	75710085	75740927	5	NEK7	mRNA	chi-miR-18a-3p	-0.214	93	153	-17.37
circRNA6231	chrNC_030808.1	155298873	155318106	4	SATB1	mRNA	chi-miR-93-3p	-0.1975	84	152	-16.84
circRNA8508	chrNC_030817.1	26886978	26894923	7	SYNE2	mRNA	chi-miR-93-3p	-0.209	86	146	-11.69
circRNA8508	chrNC_030817.1	26886978	26894923	7	SYNE2	mRNA	chi-miR-133a-5p	-0.159	77	147	-13.59
circRNA8624	chrNC_030811.1	17835745	17838426	1	KIAA1549	mRNA	chi-miR-93-3p	-0.1335	65	156	-23.22
circRNA8624	chrNC_030811.1	17835745	17838426	1	KIAA1549	mRNA	chi-miR-133a-5p	-0.1482	75	140	-13.63
miRNA ID	gene name	TargetScan	miRanda	Total
chi-miR-1	NOTCH2	1	1	2
chi-miR-1	BDNF	1	1	2
chi-miR-1	RERG	1	1	2
chi-miR-1	WNT3	1	1	2
chi-miR-1	SOX5	1	1	2
chi-miR-133a-5p	RBPJL	1	1	2
chi-miR-133a-5p	SOX5	1	1	2
chi-miR-133a-5p	FLRT1	1	1	2
chi-miR-188-5p	ICAM1	1	1	2
chi-miR-188-5p	FZD3	1	1	2
chi-miR-188-5p	DAAM2	1	1	2
chi-miR-93-3p	ANKRD55	1	1	2
chi-miR-93-3p	CRIM1	1	1	2
chi-miR-93-3p	JAG1	1	1	2
chi-miR-93-3p	FLRT1	1	1	2
chi-miR-93-3p	DAAM2	1	1	2
chi-miR-93-3p	TBL1XR1	1	1	2
chi-miR-20b	CRIM1	1	1	2
chi-miR-20b	PRDM6	1	1	2
chi-miR-20b	MINK1	1	1	2
chi-miR-20b	FBLN7	1	1	2
chi-miR-20b	SMAD6	1	1	2
chi-miR-20b	VANGL1	1	1	2
chi-miR-18a-3p	KLF9	1	1	2
chi-miR-18a-3p	SP6	1	1	2
chi-miR-18a-3p	MAML2	1	1	2
chi-miR-18a-3p	ZBTB7B	1	1	2
chi-miR-18a-3p	DTX4	1	1	2
chi-miR-18a-3p	FLRT1	1	1	2
Accession	d75_1_srpbm	d75_2_srpbm	d75_3_srpbm	d45_1_srpbm	d45_2_srpbm	d45_3_srpbm	d75_1_count	d75_2_count	d75_3_count	d45_1_count	d45_2_count	d45_3_count	log2FoldChange	regulation	pvalue	qvalue	significant	chr	start	end	exon Count	circType	EC
circRNA865	3864.14	5511.13	5247.81	674.708	1748.05	971.547	76	104	108	17	34	22	2.10706	up	7.51696e-05	0.0693079	yes	chrNC_030808.1	155298873	155341767	8	circRNA	NA
circRNA8328	152.532	635.9	534.5	0	0	0	3	12	11	0	0	0	inf	up	0.000118956	0.0693079	yes	chrNC_030814.1	66000472	66004282	6	circRNA	NA
circRNA7352	254.22	529.916	291.545	0	0	88.3224	5	10	6	0	0	2	3.60633	up	0.00554093	1	yes	chrNC_030815.1	73406461	73413736	4	circRNA	NA
circRNA7813	203.376	158.975	242.954	0	0	0	4	3	5	0	0	0	inf	up	0.00566242	1	yes	chrNC_030824.1	13083954	13146806	6	circRNA	NA
circRNA9106	915.192	211.967	0	0	0	0	18	4	0	0	0	0	inf	up	0.00635069	1	yes	chrNC_030816.1	26231857	26242268	4	circRNA	NA
circRNA2046	610.128	1059.83	680.272	277.821	205.653	132.484	12	20	14	7	4	3	1.9319	up	0.00903146	1	yes	chrNC_030833.1	16367454	16399896	7	circRNA	NA
circRNA8805	101.688	370.942	145.773	0	0	0	2	7	3	0	0	0	inf	up	0.010431	1	yes	chrNC_030809.1	88002530	88032152	8	circRNA	NA
circRNA6363	355.908	211.967	340.136	0	0	88.3224	7	4	7	0	0	2	3.36186	up	0.0113745	1	yes	chrNC_030834.1	6913998	6919040	4	circRNA	NA
circRNA2962	305.064	423.933	194.363	39.6887	0	88.3224	6	8	4	1	0	2	2.85063	up	0.0187118	1	yes	chrNC_030815.1	82438623	82462189	4	circRNA	NA
circRNA7912	152.532	105.983	242.954	0	0	0	3	2	5	0	0	0	inf	up	0.0187726	1	yes	chrNC_030808.1	155269861	155341767	9	circRNA	NA
circRNA9127	152.532	158.975	145.773	0	0	0	3	3	3	0	0	0	inf	up	0.0241501	1	yes	chrNC_030835.1	1767839	1770807	3	circRNA	NA
circRNA9166	355.908	264.958	0	0	0	0	7	5	0	0	0	0	inf	up	0.0264833	1	yes	chrNC_030814.1	96680967	96682791	2	circRNA	NA
circRNA8713	101.688	370.942	48.5909	0	0	0	2	7	1	0	0	0	inf	up	0.0358929	1	yes	chrNC_030823.1	75710085	75740927	5	circRNA	NA
circRNA6231	50.844	688.891	242.954	0	0	88.3224	1	13	5	0	0	2	3.47588	up	0.0374301	1	yes	chrNC_030808.1	155298873	155318106	4	circRNA	NA
circRNA8508	101.688	211.967	97.1817	0	0	0	2	4	2	0	0	0	inf	up	0.0433788	1	yes	chrNC_030817.1	26886978	26894923	7	circRNA	NA
circRNA8624	305.064	52.9916	97.1817	0	0	0	6	1	2	0	0	0	inf	up	0.0478494	1	yes	chrNC_030811.1	17835745	17838426	1	circRNA	NA
miR_name	miR_seq	up/down	fold_change(d75(mean)/d45(mean))	log2(fold_change)	pvalue(t_test)	d45(mean)	d75(mean)	d45/d45_1(norm)	d45/d45_2(norm)	d45/d45_3(norm)	d75/d75_1(norm)	d75/d75_2(norm)	d75/d75_3(norm)	d45/d45_1(raw)	d45/d45_2(raw)	d45/d45_3(raw)	d75/d75_1(raw)	d75/d75_2(raw)	d75/d75_3(raw)	Expression level
chi-miR-1	TGGAATGTAAAGAAGTATGTAT	down	0.310298	-1.68827	0.0221374	14621.1	4536.88	18491.7	11315.8	14055.7	5813.78	2154.29	5642.58	12927	10560	15921	6665	2008	6958	high
chi-miR-133a-5p	AGCTGGTAAAATGGAACCAAAT	down	0.295004	-1.76119	0.0301021	1707.21	503.632	2099.93	1251.59	1770.09	589.664	345.459	575.773	1468	1168	2005	676	322	710	middle
chi-miR-188-5p	CATCCCTTGCATGGTGGAGGG	down	0.41001	-1.28627	0.00742494	280.999	115.213	313.273	250.747	278.977	107.291	112.65	125.697	219	234	316	123	105	155	middle
chi-miR-93-3p	ACTGCTGAGCCAGCACTTCCCGA	down	0.779919	-0.358603	0.0469043	471.961	368.092	469.195	522.926	423.763	345.425	404.466	354.384	328	488	480	396	377	437	middle
chi-miR-20b	CAAAGTGCTCACAGTGCAGGTAG	down	0.301008	-1.73213	4.59531e-05	1493.13	449.444	1423.32	1553.78	1502.3	528.895	411.261	408.177	995	1450	1701.67	606.333	383.333	503.333	middle
chi-miR-18a-3p	ACTGCCCTAAGTGCTCCTTCTGG	down	0.502192	-0.993689	0.00632085	316.689	159.039	349.035	279.68	321.353	117.758	193.114	166.244	244	261	364	135	180	205	middle
gene_id	gene_name	transcript_id	GO	KEGG	KO_ENTRY	EC	Description	FPKM.d75_1	FPKM.d75_2	FPKM.d75_3	FPKM.d45_1	FPKM.d45_2	FPKM.d45_3	fc	log2(fc)	pval	qval	regulation	significant
MSTRG.3020	NOTCH2	XM_018045986.1;MSTRG.3020.1;MSTRG.3020.3;MSTRG.3020.4;MSTRG.3020.2	GO:0003184(pulmonary valve morphogenesis);GO:0004872(receptor activity);GO:0005509(calcium ion binding);GO:0005654(nucleoplasm);GO:0005887(integral component of plasma membrane);GO:0006355(regulation of transcription, DNA-templated);GO:0007050(cell cycle arrest);GO:0007219(Notch signaling pathway);GO:0008285(negative regulation of cell proliferation);GO:0009986(cell surface);GO:0016049(cell growt…	04330(Notch signaling pathway);04919(Thyroid hormone signaling pathway);04320(Dorso-ventral axis formation);05206(MicroRNAs in cancer)	K02599	NA	PREDICTED: Capra hircus notch 2 (NOTCH2), mRNA	11.1665	12.784	11.8212	5.16801	5.71371	4.77961	2.28408	1.19161	0.000669793	0.00408625	up	yes
MSTRG.12902	BDNF	XM_018059303.1;XM_013969840.2;XM_005690026.2;XM_005690025.2	GO:0000186(activation of MAPKK activity);GO:0001657(ureteric bud development);GO:0001662(behavioral fear response);GO:0001666(response to hypoxia);GO:0002544(chronic inflammatory response);GO:0005169(neurotrophin TRKB receptor binding);GO:0005576(extracellular region);GO:0005615(extracellular space);GO:0005737(cytoplasm);GO:0006120(mitochondrial electron transport, NADH to ubiquinone);GO:0007169(…	04010(MAPK signaling pathway);04024(cAMP signaling pathway);04722(Neurotrophin signaling pathway);05016(Huntington's disease);05030(Cocaine addiction);05034(Alcoholism);05034(Alcoholism)	K04355	NA	PREDICTED: Capra hircus brain derived neurotrophic factor (BDNF), transcript variant X3, mRNA	0.751707	0.719439	0.840218	0.226411	0.36258	0.239116	2.79114	1.48085	0.00261579	0.0134933	up	yes
MSTRG.5032	RERG	XM_018047546.1;NM_001285594.1	GO:0003924(GTPase activity);GO:0005525(GTP binding);GO:0005634(nucleus);GO:0005829(cytosol);GO:0007264(small GTPase mediated signal transduction);GO:0008285(negative regulation of cell proliferation);GO:0009725(response to hormone);GO:0016020(membrane);GO:0030308(negative regulation of cell growth);GO:0030308(negative regulation of cell growth)	04010(MAPK signaling pathway);04810(Regulation of actin cytoskeleton);04530(Tight junction);04530(Tight junction)	K07830	NA	Capra hircus RAS-like, estrogen-regulated, growth inhibitor (RERG), mRNA	3.01544	2.60667	2.21261	0.452716	0.746589	0.45548	4.73459	2.24324	6.86908e-09	1.32034e-07	up	yes
MSTRG.16671	WNT3	XM_018065275.1	GO:0005109(frizzled binding);GO:0005615(extracellular space);GO:0016055(Wnt signaling pathway);GO:0030182(neuron differentiation);GO:0045165(cell fate commitment)	04310(Wnt signaling pathway);04340(Hedgehog signaling pathway);04390(Hippo signaling pathway);04550(Signaling pathways regulating pluripotency of stem cells);04916(Melanogenesis);05200(Pathways in cancer);05206(MicroRNAs in cancer);05205(Proteoglycans in cancer);05217(Basal cell carcinoma);05166(HTLV-I infection)	K00312	NA	PREDICTED: Capra hircus Wnt family member 3 (WNT3), mRNA	5.21261	5.51074	6.17286	0.342798	1.78312	0.369575	6.77069	2.7593	9.36865e-07	1.12993e-05	up	yes
MSTRG.4970	SOX5	MSTRG.4970.1;MSTRG.4970.7;MSTRG.4970.2;MSTRG.4970.3;MSTRG.4970.4;XM_005680750.3;XM_018048397.1;XM_005680751.3;XM_018048396.1;MSTRG.4970.5	GO:0090263(positive regulation of canonical Wnt signaling pathway);GO:0032332(positive regulation of chondrocyte differentiation);GO:0055059(asymmetric neuroblast division);GO:0071560(cellular response to transforming growth factor beta stimulus);GO:2000741(positive regulation of mesenchymal stem cell differentiation);GO:2000741(positive regulation of mesenchymal stem cell differentiation)	04310(Wnt signaling pathway);04310(Wnt signaling pathway)	K04495	NA	PREDICTED: Capra hircus SRY-box 5 (SOX5), transcript variant X4, mRNA	3.60124	2.75041	2.02342	0.58368	0.729346	0.816753	3.93237	1.9754	4.53198e-07	5.8724e-06	up	yes
MSTRG.12719	DTX4	MSTRG.12719.5;MSTRG.12719.3;MSTRG.12719.2;MSTRG.12719.7;XM_018059026.1;XM_018059027.1;MSTRG.12719.6;MSTRG.12719.1;MSTRG.12719.11;MSTRG.12719.4;XM_018059025.1	GO:0008270(zinc ion binding);GO:0008270(zinc ion binding)	04330(Notch signaling pathway);04330(Notch signaling pathway)	K06058	EC:2.3.2.27	PREDICTED: Capra hircus deltex E3 ubiquitin ligase 4 (DTX4), transcript variant X3, mRNA	5.94265	7.33433	6.66901	2.55133	2.61651	2.5283	2.59169	1.37389	0.00011964	0.000888162	up	yes
MSTRG.3203	ZBTB7B	XM_018046215.1;XM_018046216.1;XM_018046217.1;XM_018046214.1	GO:0003676(nucleic acid binding);GO:0005654(nucleoplasm);GO:0010628(positive regulation of gene expression);GO:0046872(metal ion binding);GO:0046872(metal ion binding)	04350(TGF-beta signaling pathway);04350(TGF-beta signaling pathway)	K04677	NA	PREDICTED: Capra hircus zinc finger and BTB domain containing 7B (ZBTB7B), transcript variant X2, mRNA	3.15009	2.9311	3.77819	0.939829	1.42854	1.29009	2.69496	1.43026	6.06797e-05	0.000486236	up	yes
MSTRG.13338	MAML2	XM_018059873.1;MSTRG.13338.2;MSTRG.13338.4;MSTRG.13338.3	GO:0003713(transcription coactivator activity);GO:0006351(transcription, DNA-templated);GO:0007221(positive regulation of transcription of Notch receptor target);GO:0016607(nuclear speck)	04330(Notch signaling pathway)	K06061	NA	PREDICTED: Capra hircus mastermind like transcriptional coactivator 2 (MAML2), mRNA	1.20787	4.54652	4.30115	1.00547	2.04951	0.997042	2.48161	1.31128	0.0120634	0.0502123	up	yes
102171818	SP6	XM_018064955.1;XM_018064954.1	GO:0003676(nucleic acid binding);GO:0005634(nucleus);GO:0008284(positive regulation of cell proliferation);GO:0042481(regulation of odontogenesis);GO:0046872(metal ion binding);GO:0046872(metal ion binding)	04350(TGF-beta signaling pathway);04350(TGF-beta signaling pathway)	K04684	NA	PREDICTED: Capra hircus Sp6 transcription factor (SP6), transcript variant X2, mRNA	1.05937	0.826758	0.778254	0.0108487	0.0681927	0.0198125	26.9527	4.75236	7.76712e-14	3.87128e-12	up	yes
102181681	KLF9	XM_013965975.2	GO:0003676(nucleic acid binding);GO:0005654(nucleoplasm);GO:0005737(cytoplasm);GO:0005886(plasma membrane);GO:0007623(circadian rhythm);GO:0010839(negative regulation of keratinocyte proliferation);GO:0046872(metal ion binding);GO:0071387(cellular response to cortisol stimulus);GO:0097067(cellular response to thyroid hormone stimulus)	04350(TGF-beta signaling pathway)	K04684	NA	PREDICTED: Capra hircus Kruppel like factor 9 (KLF9), mRNA	0.725884	0.611546	0.572102	0.193837	0.228415	0.12193	3.509	1.81106	3.57887e-05	0.000303652	up	yes
102186030	RBPJL	XM_018057919.1;XM_018057917.1	GO:0000978(RNA polymerase II core promoter proximal region sequence-specific DNA binding);GO:0000982(transcription factor activity, RNA polymerase II core promoter proximal region sequence-specific binding);GO:0005634(nucleus);GO:0006357(regulation of transcription from RNA polymerase II promoter);GO:0003682(chromatin binding);GO:0005667(transcription factor complex);GO:0045893(positive regulatio…	04330(Notch signaling pathway);05203(Viral carcinogenesis);05169(Epstein-Barr virus infection);05169(Epstein-Barr virus infection)	K06053	NA	PREDICTED: Capra hircus recombination signal binding protein for immunoglobulin kappa J region like (RBPJL), transcript variant X1, mRNA	0.0730678	0.207786	0.176893	0.0594992	0.0276688	0	5.25132	2.39268	0.0119722	0.0499101	up	yes
MSTRG.6739	PRDM6	XM_018050681.1	GO:0003676(nucleic acid binding);GO:0005634(nucleus);GO:0006351(transcription, DNA-templated);GO:0018024(histone-lysine N-methyltransferase activity);GO:0022008(neurogenesis);GO:0034968(histone lysine methylation);GO:0042803(protein homodimerization activity);GO:0045892(negative regulation of transcription, DNA-templated);GO:0046872(metal ion binding);GO:0051151(negative regulation of smooth musc…	04010(MAPK signaling pathway)	K04462	NA	PREDICTED: Capra hircus PR/SET domain 6 (PRDM6), mRNA	1.02372	0.947218	0.974964	0.22948	0.807436	0.210968	2.36072	1.23923	0.0262528	0.0964929	up	yes
MSTRG.16216	MINK1	XM_018064484.1;MSTRG.16216.23;MSTRG.16216.18;MSTRG.16216.20;MSTRG.16216.19;MSTRG.16216.22;XM_018064481.1;XM_018064480.1;MSTRG.16216.21;MSTRG.16216.17;XM_018064474.1;XM_018064482.1;XM_018064468.1;XM_018064473.1;XM_018064475.1;XM_018064477.1;XM_018064483.1;XM_018064476.1;XM_018064472.1;XM_018064470.1;MSTRG.16216.16;XM_018064479.1;XM_018064469.1;XM_018064471.1	GO:0004702(receptor signaling protein serine/threonine kinase activity);GO:0005737(cytoplasm);GO:0001952(regulation of cell-matrix adhesion);GO:0005524(ATP binding);GO:0005794(Golgi apparatus);GO:0022407(regulation of cell-cell adhesion);GO:0023014(signal transduction by protein phosphorylation);GO:0030334(regulation of cell migration);GO:0031532(actin cytoskeleton reorganization);GO:0046330(posi…	04010(MAPK signaling pathway);04010(MAPK signaling pathway)	K04407	EC:2.7.11.1	PREDICTED: Capra hircus misshapen like kinase 1 (MINK1), transcript variant X16, mRNA	4.17344	4.28539	4.39737	1.6301	2.35208	1.57187	2.31475	1.21085	0.00097645	0.00570381	up	yes
MSTRG.9808	FBLN7	XM_018054800.1;XM_018054801.1	GO:0005509(calcium ion binding);GO:0005925(focal adhesion);GO:0070062(extracellular exosome);GO:0070062(extracellular exosome)	04350(TGF-beta signaling pathway);04350(TGF-beta signaling pathway)	K19559	NA	PREDICTED: Capra hircus fibulin 7 (FBLN7), transcript variant X2, mRNA	1.24211	0.591088	2.14351	0.606349	0.518431	0.347774	2.70055	1.43325	0.0101896	0.0435548	up	yes
MSTRG.9655	SMAD6	XM_018053607.1;XM_018053608.1	GO:0000978(RNA polymerase II core promoter proximal region sequence-specific DNA binding);GO:0001657(ureteric bud development);GO:0003170(heart valve development);GO:0003281(ventricular septum development);GO:0003682(chromatin binding);GO:0003700(transcription factor activity, sequence-specific DNA binding);GO:0005634(nucleus);GO:0005667(transcription factor complex);GO:0005737(cytoplasm);GO:0006…	04350(TGF-beta signaling pathway);04350(TGF-beta signaling pathway)	K04677	NA	PREDICTED: Capra hircus SMAD family member 6 (SMAD6), transcript variant X1, mRNA	2.19825	2.777	3.09162	1.12323	1.24431	1.0268	2.37657	1.24888	0.000475672	0.0030117	up	yes
MSTRG.2992	VANGL1	MSTRG.2992.4;XM_018045953.1;XM_018045951.1;102180095	GO:0007275(multicellular organism development);GO:0016021(integral component of membrane);GO:0016328(lateral plasma membrane);GO:0016328(lateral plasma membrane)	04310(Wnt signaling pathway);04310(Wnt signaling pathway)	K04510	NA	PREDICTED: Capra hircus VANGL planar cell polarity protein 1 (VANGL1), transcript variant X2, mRNA	2.88099	3.65812	3.43782	1.31674	1.96189	1.45071	2.10958	1.07695	0.00459323	0.0219578	up	yes
102187805	ANKRD55	XM_018065807.1;XM_013972762.2	GO:0003674(molecular_function);GO:0005575(cellular_component);GO:0008150(biological_process);GO:0008150(biological_process)	04310(Wnt signaling pathway);04310(Wnt signaling pathway)	K19626	NA	PREDICTED: Capra hircus ankyrin repeat domain 55 (ANKRD55), transcript variant X2, mRNA	1.17424	2.35073	1.42391	0	0.154403	0	32.0517	5.00233	1.34708e-05	0.000126459	up	yes
MSTRG.10006	CRIM1	XM_018055113.1;MSTRG.10006.1;MSTRG.10006.2	GO:0001558(regulation of cell growth);GO:0004867(serine-type endopeptidase inhibitor activity);GO:0005520(insulin-like growth factor binding);GO:0010951(negative regulation of endopeptidase activity);GO:0016021(integral component of membrane);GO:0030165(PDZ domain binding);GO:0070062(extracellular exosome)	04350(TGF-beta signaling pathway)	K04657	NA	PREDICTED: Capra hircus cysteine rich transmembrane BMP regulator 1 (CRIM1), mRNA	6.36644	7.89928	6.44269	2.55185	4.23836	2.51522	2.22541	1.15407	0.00268367	0.0138128	up	yes
MSTRG.11314	JAG1	XM_018056924.1;MSTRG.11314.1	GO:0001974(blood vessel remodeling);GO:0002011(morphogenesis of an epithelial sheet);GO:0002456(T cell mediated immunity);GO:0003184(pulmonary valve morphogenesis);GO:0003215(cardiac right ventricle morphogenesis);GO:0005112(Notch binding);GO:0005509(calcium ion binding);GO:0005912(adherens junction);GO:0016021(integral component of membrane);GO:0016324(apical plasma membrane);GO:0032495(response…	04330(Notch signaling pathway)	K06052	NA	PREDICTED: Capra hircus jagged 1 (JAG1), mRNA	16.9968	20.7538	18.2846	6.29815	9.19708	5.88957	2.62033	1.38975	0.000185743	0.00131337	up	yes
MSTRG.21915	FLRT1	XM_018042907.1	GO:0004860(protein kinase inhibitor activity);GO:0005104(fibroblast growth factor receptor binding);GO:0005615(extracellular space);GO:0005737(cytoplasm);GO:0005887(integral component of plasma membrane);GO:0005911(cell-cell junction);GO:0005925(focal adhesion);GO:0006469(negative regulation of protein kinase activity);GO:0008543(fibroblast growth factor receptor signaling pathway);GO:0016358(den…	04350(TGF-beta signaling pathway)	K04660	NA	PREDICTED: Capra hircus fibronectin leucine rich transmembrane protein 1 (FLRT1), mRNA	3.55735	4.07803	4.49382	1.63585	1.51919	1.76866	2.46343	1.30067	0.000424715	0.00272448	up	yes
MSTRG.572	TBL1XR1	MSTRG.572.1	NA	NA	NA	NA		1.06681	0.189091	0.178188	0.151046	0.210008	0.038282	3.59117	1.84445	0.0201243	0.0774057	up	yes
MSTRG.6983	ICAM1	XM_005682354.3	GO:0005178(integrin binding);GO:0005887(integral component of plasma membrane);GO:0007155(cell adhesion);GO:0016337(single organismal cell-cell adhesion)	04064(NF-kappa B signaling pathway);04668(TNF signaling pathway);04514(Cell adhesion molecules (CAMs));04650(Natural killer cell mediated cytotoxicity);04670(Leukocyte transendothelial migration);05323(Rheumatoid arthritis);05416(Viral myocarditis);04933(AGE-RAGE signaling pathway in diabetic complications);05150(Staphylococcus aureus infection);05166(HTLV-I infection);05164(Influenza A);05169(Ep…	K06490	NA	PREDICTED: Capra hircus intercellular adhesion molecule 1 (ICAM1), mRNA	2.48591	4.55412	4.66777	1.19793	2.10354	1.26516	2.56378	1.35827	0.000766455	0.00460647	up	yes
MSTRG.7355	FZD3	XM_018051862.1	GO:0004930(G-protein coupled receptor activity);GO:0007186(G-protein coupled receptor signaling pathway);GO:0007275(multicellular organism development);GO:0016021(integral component of membrane);GO:0017147(Wnt-protein binding);GO:0035567(non-canonical Wnt signaling pathway);GO:0042813(Wnt-activated receptor activity);GO:0060070(canonical Wnt signaling pathway)	04310(Wnt signaling pathway);04390(Hippo signaling pathway);04550(Signaling pathways regulating pluripotency of stem cells);04916(Melanogenesis);04360(Axon guidance);05200(Pathways in cancer);05206(MicroRNAs in cancer);05205(Proteoglycans in cancer);05217(Basal cell carcinoma);05166(HTLV-I infection)	K02329	NA	PREDICTED: Capra hircus frizzled class receptor 3 (FZD3), mRNA	5.32197	5.20941	4.15562	1.6683	2.11662	1.78225	2.63814	1.39952	0.000137106	0.00100084	up	yes
MSTRG.19180	DAAM2	XM_018038891.1;XM_018038890.1;MSTRG.19180.2;XM_018038892.1;MSTRG.19180.1	GO:0003779(actin binding);GO:0007368(determination of left/right symmetry);GO:0017048(Rho GTPase binding);GO:0030036(actin cytoskeleton organization);GO:0070062(extracellular exosome);GO:0070062(extracellular exosome)	04310(Wnt signaling pathway);04310(Wnt signaling pathway)	K04512	NA	PREDICTED: Capra hircus dishevelled associated activator of morphogenesis 2 (DAAM2), transcript variant X2, mRNA	10.1847	10.8698	10.329	2.1953	3.37712	1.75917	4.28058	2.09781	1.58973e-08	2.81002e-07	up	yes
