# Supplementary material for: Expression Profiling and Functional Analysis of Circular RNAs in Inner Mongolian Cashmere Goat Hair Follicles
Source: Front Genet. 2021 Jun 11;12:678825. doi: 10.3389/fgene.2021.678825 (PMC8226234; doi:10.3389/fgene.2021.678825)
Supplement: Supplementary Table 4 — CircRNA, miRNA, and mRNA in d45 vs d75 were differentially expressed in the down-up-down ceRNA regulatory network. [file Data_Sheet_7.xlsx]

## Sheet: Sheet6
circRNA	chr	start	end	exon Count	geneName	hosting gene type	miRNA	TargetScan_score	TargetScan_score_percentile	miranda_score	miranda_Energy
circRNA3132	chrNC_030808.1	69689999	69690873	3	102169335	mRNA	chi-miR-145-5p	-0.2535	89	146	-15.56
circRNA3242	chrNC_030827.1	6974481	6980418	2	102171099	mRNA	chi-miR-103-3p	-0.083	50	154	-20.83
circRNA3242	chrNC_030827.1	6974481	6980418	2	102171099	mRNA	chi-miR-145-5p	-0.202	81	155	-27
circRNA3242	chrNC_030827.1	6974481	6980418	2	102171099	mRNA	chi-miR-27b-3p	-0.1082	55	142	-18.46
circRNA3236	chrNC_030827.1	11482603	11484797	2	102188710	mRNA	chi-miR-16b-3p	-0.43115	98	154	-12.1
circRNA3236	chrNC_030827.1	11482603	11484797	2	102188710	mRNA	chi-miR-27b-3p	-0.3142	94	159	-17.22
circRNA888	chrNC_030812.1	23776409	23779401	3	PLXNC1	mRNA	chi-miR-10b-5p	-0.30615	96	148	-18.44
circRNA888	chrNC_030812.1	23776409	23779401	3	PLXNC1	mRNA	chi-miR-27b-3p	-0.3062	94	152	-17.52
circRNA1448	chrNC_030818.1	20241941	20270888	8	RMDN2	mRNA	chi-miR-16a-3p	-0.214	84	151	-12.33
circRNA1448	chrNC_030818.1	20241941	20270888	8	RMDN2	mRNA	chi-miR-16a-5p	-0.11255	59	140	-16.58
circRNA1448	chrNC_030818.1	20241941	20270888	8	RMDN2	mRNA	chi-miR-26b-3p	-0.313	91	142	-11.61
circRNA633	chrNC_030824.1	52802678	52832182	6	SETD7	mRNA	chi-miR-24-3p	-0.149	73	148	-17.41
circRNA5836	chrNC_030809.1	118098909	118099581	4	102173234	mRNA	chi-miR-145-5p	-0.3752	96	150	-15.13
circRNA5836	chrNC_030809.1	118098909	118099581	4	102173234	mRNA	chi-miR-28-5p	-0.193	88	147	-19.13
circRNA1476	chrNC_030818.1	37378664	37381829	2	RTN4	mRNA	chi-miR-10b-3p	-0.2282	84	152	-14.52
circRNA1476	chrNC_030818.1	37378664	37381829	2	RTN4	mRNA	chi-miR-16a-5p	-0.183	80	141	-13.83
circRNA1476	chrNC_030818.1	37378664	37381829	2	RTN4	mRNA	chi-miR-28-5p	-0.217	91	145	-14.92
circRNA1476	chrNC_030818.1	37378664	37381829	2	RTN4	mRNA	chi-miR-24-3p	-0.3715	97	173	-29.46
circRNA897	chrNC_030812.1	33471247	33488926	4	SLC38A1	mRNA	chi-miR-16a-5p	-0.351	97	157	-18.37
circRNA3539	chrNC_030826.1	51781221	51784831	2	102185503	mRNA	chi-let-7c-3p	-0.1895	79	150	-12.02
circRNA1896	chrNC_030827.1	28403184	28419184	6	PARP8	mRNA	chi-miR-26b-3p	-0.18885	74	147	-22.74
circRNA1749	chrNC_030814.1	64299985	64314797	9	SEC24A	mRNA	chi-miR-25-3p	-0.24	89	145	-13.56
circRNA1749	chrNC_030814.1	64299985	64314797	9	SEC24A	mRNA	chi-miR-26a-5p	-0.36835	96	156	-18.97
circRNA1749	chrNC_030814.1	64299985	64314797	9	SEC24A	mRNA	chi-miR-145-5p	-0.2295	86	146	-13.51
circRNA1749	chrNC_030814.1	64299985	64314797	9	SEC24A	mRNA	chi-miR-148b-5p	-0.29125	93	145	-10.71
circRNA1749	chrNC_030814.1	64299985	64314797	9	SEC24A	mRNA	chi-miR-16a-5p	-0.1915	82	145	-18.54
circRNA3382	chrNC_030809.1	108281691	108294044	5	102176738	mRNA	chi-miR-148a-5p	-0.18	72	145	-12.68
circRNA3382	chrNC_030809.1	108281691	108294044	5	102176738	mRNA	chi-miR-148b-5p	-0.149	58	151	-15.81
circRNA3382	chrNC_030809.1	108281691	108294044	5	102176738	mRNA	chi-miR-26b-3p	-0.3922	97	147	-13.99
circRNA1713	chrNC_030814.1	27162574	27181351	5	VCAN	mRNA	chi-miR-148a-5p	-0.1482	58	150	-10.38
circRNA1713	chrNC_030814.1	27162574	27181351	5	VCAN	mRNA	chi-miR-148b-5p	-0.1482	58	164	-14.82
circRNA1713	chrNC_030814.1	27162574	27181351	5	VCAN	mRNA	chi-miR-181b-5p	-0.221	85	154	-21.97
circRNA1713	chrNC_030814.1	27162574	27181351	5	VCAN	mRNA	chi-miR-103-3p	-0.127	67	152	-17.48
miRNA ID	gene name	TargetScan	miRanda	Total
chi-miR-181b-5p	BTK	1	1	2
chi-miR-16b-3p	SLITRK3	1	1	2
chi-miR-16b-3p	LRRC66	1	1	2
chi-miR-27b-3p	SFRP1	1	1	2
chi-miR-27b-3p	SFRP2	1	1	2
chi-miR-10b-5p	GHR	1	1	2
chi-miR-24-3p	TCF7	1	1	2
chi-miR-24-3p	FZD5	1	1	2
chi-miR-24-3p	MMP17	1	1	2
chi-miR-28-5p	FZD4	1	1	2
chi-miR-28-5p	DIRAS2	1	1	2
chi-miR-10b-3p	STK39	1	1	2
chi-miR-10b-3p	CACNA2D1	1	1	2
chi-miR-10b-3p	GULP1	1	1	2
chi-miR-10b-3p	WNT2	1	1	2
chi-miR-10b-3p	SFRP1	1	1	2
chi-miR-10b-3p	DIRAS2	1	1	2
chi-miR-25-3p	PRDM16	1	1	2
chi-miR-25-3p	STK39	1	1	2
chi-miR-25-3p	CACNA2D1	1	1	2
chi-miR-25-3p	ZTGB6	1	1	2
chi-miR-25-3p	GPC6	1	1	2
chi-let-7c-3p	STK26	1	1	2
chi-let-7c-3p	CACNB4	1	1	2
chi-let-7c-3p	MEF2C	1	1	2
chi-let-7c-3p	MCTP1	1	1	2
chi-miR-26a-5p	CILP	1	1	2
chi-miR-26a-5p	CACNA2D1	1	1	2
chi-miR-26a-5p	CACAB4	1	1	2
chi-miR-26a-5p	PRKCQ	1	1	2
chi-miR-148b-5p	ZBTB7C	1	1	2
chi-miR-148b-5p	MCTP1	1	1	2
chi-miR-103-3p	GPC6	1	1	2
chi-miR-103-3p	FRZB	1	1	2
chi-miR-26b-3p	MCTP1	1	1	2
chi-miR-26b-3p	MEF2C	1	1	2
chi-miR-26b-3p	GPC6	1	1	2
chi-miR-26b-3p	FZD5	1	1	2
chi-miR-145-5p	LRRC66	1	1	2
chi-miR-16a-5p	CACNB4	1	1	2
chi-miR-16a-5p	CACNA2D1	1	1	2
chi-miR-148a-5p	BTK	1	1	2
chi-miR-148a-5p	ZBTB7C	1	1	2
Accession	d75_1_srpbm	d75_2_srpbm	d75_3_srpbm	d45_1_srpbm	d45_2_srpbm	d45_3_srpbm	d75_1_count	d75_2_count	d75_3_count	d45_1_count	d45_2_count	d45_3_count	log2FoldChange	regulation	pvalue	qvalue	significant	chr	start	end	strand	exon Count	circType	isoformName	geneName	flankIntron	gene Discription	GO	KEGG	EC
circRNA1713	50.844	52.9916	0	277.821	411.307	220.806	1	1	0	7	8	5	-3.13146	down	0.00193121	0.65613	yes	chrNC_030814.1	27162574	27181351	-	5	circRNA	XM_018050052.1	VCAN	11,10,9,8,7	PREDICTED: Capra hircus versican (VCAN), transcript variant X1, mRNA	GO:0001649(osteoblast differentiation);GO:0005509(calcium ion binding);GO:0005540(hyaluronic acid binding);GO:0005615(extracellular space);GO:0007155(cell adhesion);GO:0008347(glial cell migration);GO:0016020(membrane);GO:0031012(extracellular matrix);GO:0043231(intracellular membrane-bounded organelle)	04514(Cell adhesion molecules (CAMs))	NA
circRNA3382	0	0	0	119.066	257.067	176.645	0	0	0	3	5	4	-inf	down	0.00332051	0.902513	yes	chrNC_030809.1	108281691	108294044	-	5	circRNA	XM_018064061.1	102176738	chrNC_030809.1:108229394-108281691|chrNC_030809.1:108294044-108321299	PREDICTED: Capra hircus serine/threonine kinase 39 (STK39), mRNA	GO:0004702(receptor signaling protein serine/threonine kinase activity);GO:0005737(cytoplasm)	04010(MAPK signaling pathway);04068(FoxO signaling pathway)	NA
circRNA1896	203.376	105.983	48.5909	635.019	308.48	574.096	4	2	1	16	6	13	-2.08396	down	0.0044452	1	yes	chrNC_030827.1	28403184	28419184	-	6	circRNA	XM_018065625.1	PARP8	10,9,8,7,6,5	PREDICTED: Capra hircus poly(ADP-ribose) polymerase family member 8 (PARP8), transcript variant X2, mRNA	GO:0003950(NAD+ ADP-ribosyltransferase activity);GO:0005622(intracellular)	NA	NA
circRNA633	0	52.9916	0	277.821	205.653	176.645	0	1	0	7	4	4	-3.63889	down	0.00534478	1	yes	chrNC_030824.1	52802678	52832182	-	6	circRNA	XM_018061555.1	SETD7	8,7,6,5,4,3	PREDICTED: Capra hircus SET domain containing lysine methyltransferase 7 (SETD7), transcript variant X1, mRNA	GO:0002039(p53 binding);GO:0005694(chromosome);GO:0005730(nucleolus);GO:0006351(transcription, DNA-templated);GO:0006355(regulation of transcription, DNA-templated);GO:0006974(cellular response to DNA damage stimulus);GO:0018024(histone-lysine N-methyltransferase activity);GO:0018026(peptidyl-lysine monomethylation);GO:0018027(peptidyl-lysine dimethylation);GO:0034968(histone lysine methylation);…	00310(Lysine degradation);04068(FoxO signaling pathway)	NA
circRNA3236	101.688	317.95	97.1817	1150.97	719.787	176.645	2	6	2	29	14	4	-1.98606	down	0.016064	1	yes	chrNC_030827.1	11482603	11484797	-	2	circRNA	XM_005694608.3	102188710	chrNC_030827.1:11426765-11482602	PREDICTED: Capra hircus phosphoinositide-3-kinase regulatory subunit 1 (PIK3R1), transcript variant X1, mRNA	GO:0001678(cellular glucose homeostasis);GO:0001953(negative regulation of cell-matrix adhesion);GO:0005068(transmembrane receptor protein tyrosine kinase adaptor activity);GO:0005158(insulin receptor binding);GO:0005159(insulin-like growth factor receptor binding);GO:0005168(neurotrophin TRKA receptor binding);GO:0005515(protein binding);GO:0005634(nucleus);GO:0005801(cis-Golgi network);GO:00058…	04014(Ras signaling pathway);04015(Rap1 signaling pathway);04012(ErbB signaling pathway);04370(VEGF signaling pathway);04630(Jak-STAT signaling pathway);04668(TNF signaling pathway);04066(HIF-1 signaling pathway);04068(FoxO signaling pathway);04070(Phosphatidylinositol signaling system);04072(Phospholipase D signaling pathway);04071(Sphingolipid signaling pathway);04024(cAMP signaling pathway);04…	NA
circRNA3242	0	105.983	97.1817	238.132	257.067	353.29	0	2	2	6	5	8	-2.06224	down	0.0180729	1	yes	chrNC_030827.1	6974481	6980418	+	2	circRNA	XM_018065676.1	102171099	chrNC_030827.1:6970640-6974480	PREDICTED: Capra hircus ectodermal-neural cortex 1 (ENC1), transcript variant X2, mRNA	GO:0003779(actin binding);GO:0005737(cytoplasm);GO:0007399(nervous system development);GO:0010499(proteasomal ubiquitin-independent protein catabolic process);GO:0016567(protein ubiquitination);GO:0017148(negative regulation of translation);GO:0031463(Cul3-RING ubiquitin ligase complex)	04120(Ubiquitin mediated proteolysis)	NA
circRNA888	0	0	0	238.132	102.827	88.3224	0	0	0	6	2	2	-inf	down	0.0206323	1	yes	chrNC_030812.1	23776409	23779401	+	3	circRNA	XM_013963727.2	PLXNC1	13,14,15	PREDICTED: Capra hircus plexin C1 (PLXNC1), mRNA	GO:0002116(semaphorin receptor complex);GO:0005887(integral component of plasma membrane);GO:0017154(semaphorin receptor activity);GO:0021785(branchiomotor neuron axon guidance);GO:0030334(regulation of cell migration);GO:0048841(regulation of axon extension involved in axon guidance);GO:1902287(semaphorin-plexin signaling pathway involved in axon guidance)	04360(Axon guidance)	NA
circRNA897	0	0	0	39.6887	308.48	132.484	0	0	0	1	6	3	-inf	down	0.0211311	1	yes	chrNC_030812.1	33471247	33488926	+	4	circRNA	XM_005680051.3	SLC38A1	2,3,4,5	PREDICTED: Capra hircus solute carrier family 38 member 1 (SLC38A1), transcript variant X5, mRNA	GO:0005290(L-histidine transmembrane transporter activity);GO:0005887(integral component of plasma membrane);GO:0006867(asparagine transport);GO:0006868(glutamine transport);GO:0015182(L-asparagine transmembrane transporter activity);GO:0015186(L-glutamine transmembrane transporter activity);GO:0015817(histidine transport);GO:0030424(axon);GO:0089709(L-histidine transmembrane transport)	04724(Glutamatergic synapse);04727(GABAergic synapse)	NA
circRNA3132	0	0	0	119.066	154.24	132.484	0	0	0	3	3	3	-inf	down	0.0226911	1	yes	chrNC_030808.1	69689999	69690873	-	3	circRNA	XM_018045925.1	102169335	chrNC_030808.1:69682963-69689998|chrNC_030808.1:69690873-69696575	PREDICTED: Capra hircus sorting nexin 4 (SNX4), transcript variant X1, mRNA	GO:0005154(epidermal growth factor receptor binding);GO:0005158(insulin receptor binding);GO:0005768(endosome);GO:0005868(cytoplasmic dynein complex);GO:0005886(plasma membrane);GO:0006897(endocytosis);GO:0015031(protein transport);GO:0016050(vesicle organization);GO:0019898(extrinsic component of membrane);GO:0031201(SNARE complex);GO:0031901(early endosome membrane);GO:0032456(endocytic recycli…	04144(Endocytosis)	NA
circRNA1749	0	105.983	0	158.755	359.893	132.484	0	2	0	4	7	3	-2.61911	down	0.0269776	1	yes	chrNC_030814.1	64299985	64314797	-	9	circRNA	XM_018050374.1	SEC24A	15,14,13,12,11,10,9,8,7	PREDICTED: Capra hircus SEC24 homolog A, COPII coat complex component (SEC24A), transcript variant X1, mRNA	GO:0000139(Golgi membrane);GO:0005789(endoplasmic reticulum membrane);GO:0006886(intracellular protein transport);GO:0006888(ER to Golgi vesicle-mediated transport);GO:0008270(zinc ion binding);GO:0030127(COPII vesicle coat);GO:0045714(regulation of low-density lipoprotein particle receptor biosynthetic process);GO:0048471(perinuclear region of cytoplasm);GO:0050714(positive regulation of protein…	04141(Protein processing in endoplasmic reticulum)	NA
circRNA1448	0	0	0	198.443	102.827	88.3224	0	0	0	5	2	2	-inf	down	0.0290975	1	yes	chrNC_030818.1	20241941	20270888	+	8	circRNA	XM_018055132.1	RMDN2	3,4,5,6,7,8,9,10	PREDICTED: Capra hircus regulator of microtubule dynamics 2 (RMDN2), transcript variant X1, mRNA	GO:0000922(spindle pole);GO:0005739(mitochondrion);GO:0005874(microtubule);GO:0016021(integral component of membrane)	NA	NA
circRNA3539	0	0	0	79.3774	154.24	132.484	0	0	0	2	3	3	-inf	down	0.0370914	1	yes	chrNC_030826.1	51781221	51784831	+	2	circRNA	XM_018063647.1	102185503	chrNC_030826.1:51762059-51781220|chrNC_030826.1:51784831-51834275	PREDICTED: Capra hircus TBC1 domain family member 16 (TBC1D16), transcript variant X1, mRNA	GO:0001881(receptor recycling);GO:0005096(GTPase activator activity);GO:0005769(early endosome);GO:0006886(intracellular protein transport);GO:0017137(Rab GTPase binding);GO:0031338(regulation of vesicle fusion)	NA	NA
circRNA5836	0	0	0	0	102.827	397.451	0	0	0	0	2	9	-inf	down	0.0398333	1	yes	chrNC_030809.1	118098909	118099581	-	4	circRNA	XM_018065217.1	102173234	chrNC_030809.1:118098794-118098908|chrNC_030809.1:118099581-118099697	PREDICTED: Capra hircus titin (TTN), transcript variant X1, mRNA	GO:0005859(muscle myosin complex);GO:0005865(striated muscle thin filament);GO:0006941(striated muscle contraction);GO:0008307(structural constituent of muscle);GO:0030018(Z disc);GO:0030240(skeletal muscle thin filament assembly);GO:0030241(skeletal muscle myosin thick filament assembly);GO:0031430(M band);GO:0045214(sarcomere organization);GO:0048739(cardiac muscle fiber development);GO:0051015…	05410(Hypertrophic cardiomyopathy (HCM));05414(Dilated cardiomyopathy (DCM))	NA
circRNA1476	101.688	0	0	238.132	257.067	88.3224	2	0	0	6	5	2	-2.52064	down	0.0484079	1	yes	chrNC_030818.1	37378664	37381829	-	2	circRNA	XM_018055251.1	RTN4	3,2	PREDICTED: Capra hircus reticulon 4 (RTN4), transcript variant X3, mRNA	GO:0005635(nuclear envelope);GO:0007409(axonogenesis);GO:0007413(axonal fasciculation);GO:0012505(endomembrane system);GO:0021801(cerebral cortex radial glia guided migration);GO:0030176(integral component of endoplasmic reticulum membrane);GO:0030334(regulation of cell migration);GO:0030517(negative regulation of axon extension);GO:0044822(poly(A) RNA binding);GO:0060317(cardiac epithelial to me…	04141(Protein processing in endoplasmic reticulum)	NA
miR_name	miR_seq	up/down	fold_change(d75(mean)/d45(mean))	log2(fold_change)	pvalue(t_test)	d45(mean)	d75(mean)	d45/d45_1(norm)	d45/d45_2(norm)	d45/d45_3(norm)	d75/d75_1(norm)	d75/d75_2(norm)	d75/d75_3(norm)	d45/d45_1(raw)	d45/d45_2(raw)	d45/d45_3(raw)	d75/d75_1(raw)	d75/d75_2(raw)	d75/d75_3(raw)	Expression level
chi-miR-24-3p	TGGCTCAGTTCAGCAGGAAC	up	2.73515	1.45162	0.00463241	14380.7	39333.4	13377.8	15295.6	14468.9	35128.6	41647.1	41224.6	9352	14274	16389	40272	38819	50835	high
chi-miR-28-5p	AAGGAGCTCACAGTCTATTGA	up	1.95796	0.969352	0.0487389	1796.96	3518.37	1582.1	2078.84	1729.92	3115.8	4403.53	3035.79	1106	1940	1959.5	3572	4104.5	3743.5	middle
chi-miR-10b-3p	ACAGATTCGATTCTAGGGGAAT	up	1.6762	0.745198	0.0207715	504.632	845.866	419.128	641.87	452.896	817.33	761.726	958.541	293	599	513	937	710	1182	middle
chi-miR-25-3p	CATTGCACTTGTCTCGGTCTGA	up	1.14524	0.195651	0.0250553	46426	53168.9	44387.5	47895.9	46994.4	52226.3	56084.5	51196	31030	44697	53231	59873	52276	63131	high
chi-let-7c-3p	CTGTACAACCTTCTAGCTTTCC	up	1.81736	0.861842	0.0402322	56.3837	102.469	78.6759	37.5049	52.9703	98.5681	118.014	90.8262	55	35	60	113	110	112	middle
chi-miR-16b-3p	ACCAATATTATTGTGCTGCTTT	up	4.58276	2.19622	0.0163213	4.9209	22.5513	8.58283	0	6.17987	22.6794	21.4571	23.5175	6	0	7	26	20	29	middle
chi-miR-27b-3p	TTCACAGTGGCTAAGTTCTGC	up	3.08934	1.6273	0.00064214	39209.8	121132	41216.2	36148.3	40265	113462	126030	123906	28813	33734	45608.5	130074	117472	152791	high
chi-miR-10b-3p	ACAGATTCGATTCTAGGGGAAT	up	1.6762	0.745198	0.0207715	504.632	845.866	419.128	641.87	452.896	817.33	761.726	958.541	293	599	513	937	710	1182	middle
chi-miR-181b-5p	AACATTCATTGCTGTCGGTGGGT	up	1.55327	0.635312	0.0111143	9915.52	15401.5	10037.6	9902.37	9806.58	14973.6	16591.7	14639.2	7017	9241	11108	17166	15465	18052	high
chi-miR-145-5p	GTCCAGTTTTCCCAGGAATCCCT	up	2.376	1.24854	0.00475202	8915.74	21183.8	8931.86	9677.34	8138.01	19286.2	23424.7	20840.6	6244	9031	9218	22110	21834	25699	high
chi-miR-148a-5p	AAAGTTCTGAGACACTCCGACT	up	2.54961	1.35027	0.0217761	466.377	1189.08	400.532	491.85	506.75	1287.49	944.111	1335.63	280	459	574	1476	880	1647	middle
chi-miR-26b-3p	CCTGTTCTCCATTACTTGGCTC	up	1.78524	0.836116	0.0193513	59.7456	106.66	64.3712	70.7236	44.142	102.93	105.14	111.911	45	66	50	118	98	138	middle
chi-miR-103-3p	AGCAGCATTGTACAGGGCTATGA	up	1.97536	0.982116	0.025475	25303.6	49983.8	19994.4	34424.2	21492.3	49650.4	59365.8	40935	13977.5	32125	24344.5	56920	55334.5	50478	high
chi-miR-16a-5p	TAGCAGCACGTAAATATTGGAG	up	2.70972	1.43814	0.00258424	9970.71	27017.8	8672.23	13015.8	8224.09	25801.3	30738.3	24513.8	6062.5	12146.5	9315.5	29579	28651	30228.5	high
chi-miR-148b-5p	GAAGTTCTGTTATACACTCAGGC	up	1.35315	0.436324	0.0101677	99.162	134.181	98.7025	106.085	92.6981	145.671	128.742	128.13	69	99	105	167	120	158	middle
chi-miR-26a-5p	TTCAAGTAATCCAGGATAGGCT	up	1.93618	0.953214	0.00265955	120645	233591	120585	132245	109106	217877	226847	256049	84297.5	123412	123585	249778	211443	315740	high
gene_name	transcript_id	GO	KEGG	KO_ENTRY	EC	Description	FPKM.d75_1	FPKM.d75_2	FPKM.d75_3	FPKM.d45_1	FPKM.d45_2	FPKM.d45_3	fc	log2(fc)	pval	qval	regulation	significant
BTK	XM_005700145.2	GO:0001818(negative regulation of cytokine production);GO:0004715(non-membrane spanning protein tyrosine kinase activity);GO:0005102(receptor binding);GO:0005524(ATP binding);GO:0005547(phosphatidylinositol-3,4,5-trisphosphate binding);GO:0005634(nucleus);GO:0005829(cytosol);GO:0007169(transmembrane receptor protein tyrosine kinase signaling pathway);GO:0007249(I-kappaB kinase/NF-kappaB signaling…	04064(NF-kappa B signaling pathway);04611(Platelet activation);04662(B cell receptor signaling pathway);04664(Fc epsilon RI signaling pathway);04380(Osteoclast differentiation);05340(Primary immunodeficiency)	K07370	EC:2.7.10.2	PREDICTED: Capra hircus Bruton tyrosine kinase (BTK), mRNA	0.069029	0.149222	0.107091	0.33509	0.49717	0.271733	0.294696	-1.7627	0.000539621	0.0033649	down	yes
ZBTB7C	MSTRG.19618.1	NA	NA	NA	NA		0.289371	0.208975	0.337837	1.66768	1.19605	1.73448	0.18185	-2.45918	5.41957e-13	2.35603e-11	down	yes
MCTP1	MSTRG.6234.8;XM_018050032.1;XM_018050037.1;XM_018050036.1;XM_018050035.1;XM_018050030.1;XM_018050031.1;XM_018050034.1;XM_018050033.1	GO:0005509(calcium ion binding);GO:0005544(calcium-dependent phospholipid binding);GO:0005783(endoplasmic reticulum);GO:0016021(integral component of membrane);GO:0019722(calcium-mediated signaling);GO:0019722(calcium-mediated signaling)	04010(MAPK signaling pathway);04012(ErbB signaling pathway);04310(Wnt signaling pathway);04370(VEGF signaling pathway);04020(Calcium signaling pathway);04070(Phosphatidylinositol signaling system);04150(mTOR signaling pathway);04510(Focal adhesion);04530(Tight junction);04540(Gap junction);04912(GnRH signaling pathway);04916(Melanogenesis);04270(Vascular smooth muscle contraction);04931(Insulin r…	K19662	EC:2.7.11.13	PREDICTED: Capra hircus multiple C2 and transmembrane domain containing 1 (MCTP1), transcript variant X8, mRNA	0.346699	0.5892	1.03387	1.98942	1.27643	1.03611	0.457877	-1.12697	0.00269703	0.0138716	down	yes
CILP	XM_018053654.1;XM_018053656.1;XM_018053655.1	GO:0005615(extracellular space);GO:0031012(extracellular matrix);GO:0043569(negative regulation of insulin-like growth factor receptor signaling pathway);GO:0070062(extracellular exosome);GO:0070062(extracellular exosome)	04064(NF-kappa B signaling pathway);04660(T cell receptor signaling pathway);04662(B cell receptor signaling pathway);05152(Tuberculosis);05152(Tuberculosis)	K07369	EC:3.4.22.-	PREDICTED: Capra hircus cartilage intermediate layer protein (CILP), transcript variant X3, mRNA	3.63422	4.30785	5.60588	10.295	9.08158	9.40655	0.470691	-1.08715	0.000265461	0.00179929	down	yes
PRKCQ	XM_013968553.2;XM_013968554.2	GO:0001772(immunological synapse);GO:0004674(protein serine/threonine kinase activity);GO:0004697(protein kinase C activity);GO:0005524(ATP binding);GO:0005622(intracellular);GO:0005737(cytoplasm);GO:0006509(membrane protein ectodomain proteolysis);GO:0018105(peptidyl-serine phosphorylation);GO:0032212(positive regulation of telomere maintenance via telomerase);GO:0032740(positive regulation of i…	04064(NF-kappa B signaling pathway);04530(Tight junction);04660(T cell receptor signaling pathway);04920(Adipocytokine signaling pathway);04270(Vascular smooth muscle contraction);04750(Inflammatory mediator regulation of TRP channels);04931(Insulin resistance);05162(Measles);05162(Measles)	K18052	EC:2.7.11.13	PREDICTED: Capra hircus protein kinase C theta (PRKCQ), transcript variant X2, mRNA	0.559438	0.423886	0.614486	1.95273	1.17536	1.39657	0.353134	-1.50171	1.93298e-05	0.000174579	down	yes
GPC6	XM_005687698.3	GO:0001523(retinoid metabolic process);GO:0005578(proteinaceous extracellular matrix);GO:0005615(extracellular space);GO:0005634(nucleus);GO:0005796(Golgi lumen);GO:0005886(plasma membrane);GO:0005887(integral component of plasma membrane);GO:0006024(glycosaminoglycan biosynthetic process);GO:0006027(glycosaminoglycan catabolic process);GO:0016477(cell migration);GO:0030203(glycosaminoglycan meta…	04310(Wnt signaling pathway)	K08110	NA	PREDICTED: Capra hircus glypican 6 (GPC6), mRNA	0.871289	0.644089	1.22686	10.2805	10.5179	12.2691	0.0829286	-3.59199	3.43995e-21	5.71512e-19	down	yes
MEF2C	MSTRG.6259.4;XM_013965781.2;MSTRG.6259.12;MSTRG.6259.11;MSTRG.6259.5;MSTRG.6259.6;MSTRG.6259.8;MSTRG.6259.7;MSTRG.6259.10;MSTRG.6259.13;XM_005683422.3;XM_013965777.2;XM_005683419.3;XM_005683423.3;NM_001314204.1;XM_018049972.1	GO:0000981(RNA polymerase II transcription factor activity, sequence-specific DNA binding);GO:0001568(blood vessel development);GO:0001649(osteoblast differentiation);GO:0001947(heart looping);GO:0001958(endochondral ossification);GO:0001974(blood vessel remodeling);GO:0002062(chondrocyte differentiation);GO:0002634(regulation of germinal center formation);GO:0003138(primary heart field specifica…	04010(MAPK signaling pathway);04022(cGMP - PKG signaling pathway);04921(Oxytocin signaling pathway);05202(Transcriptional misregulation in cancers);05202(Transcriptional misregulation in cancers)	K04454	NA	Capra hircus myocyte enhancer factor 2C (MEF2C), mRNA	3.03736	2.9088	3.74719	6.83285	7.12919	6.85623	0.465618	-1.10278	8.33875e-05	0.00064379	down	yes
CACNB4	XM_013969693.2;XM_018063053.1;XM_005676129.3	GO:0005245(voltage-gated calcium channel activity);GO:0005515(protein binding);GO:0005886(plasma membrane);GO:0005891(voltage-gated calcium channel complex);GO:0006816(calcium ion transport);GO:0006874(cellular calcium ion homeostasis);GO:0007214(gamma-aminobutyric acid signaling pathway);GO:0007268(chemical synaptic transmission);GO:0007528(neuromuscular junction development);GO:0007628(adult wa…	04010(MAPK signaling pathway);04921(Oxytocin signaling pathway);04260(Cardiac muscle contraction);04261(Adrenergic signaling in cardiomyocytes);05410(Hypertrophic cardiomyopathy (HCM));05412(Arrhythmogenic right ventricular cardiomyopathy (ARVC));05414(Dilated cardiomyopathy (DCM));05414(Dilated cardiomyopathy (DCM))	K04865	NA	PREDICTED: Capra hircus calcium voltage-gated channel auxiliary subunit beta 4 (CACNB4), transcript variant X3, mRNA	0.161591	0.094998	0.162462	0.46644	0.478841	0.26256	0.346942	-1.52723	8.1217e-05	0.000628391	down	yes
STK26	MSTRG.22695.1;XM_018044258.1	GO:0000278(mitotic cell cycle);GO:0004702(receptor signaling protein serine/threonine kinase activity);GO:0005737(cytoplasm);GO:0006915(apoptotic process);GO:0045595(regulation of cell differentiation)	04010(MAPK signaling pathway);04390(Hippo signaling pathway)	K04412	NA	PREDICTED: Capra hircus serine/threonine protein kinase 26 (STK26), mRNA	2.17143	1.92138	1.96644	6.118	5.51834	6.09192	0.341785	-1.54884	2.84148e-07	3.79959e-06	down	yes
ITGB6	MSTRG.1836.9;XM_013969411.2;MSTRG.1836.2;MSTRG.1836.1;XM_018054428.1;XM_013969416.2;XM_005676064.3;XM_013969420.2;NM_001314348.1;MSTRG.1836.10	GO:0001618(virus receptor activity);GO:0005178(integrin binding);GO:0006954(inflammatory response);GO:0007160(cell-matrix adhesion);GO:0007229(integrin-mediated signaling pathway);GO:0008305(integrin complex);GO:0009897(external side of plasma membrane);GO:0046718(viral entry into host cell);GO:0070062(extracellular exosome);GO:0070062(extracellular exosome)	04151(PI3K-Akt signaling pathway);04512(ECM-receptor interaction);04810(Regulation of actin cytoskeleton);04510(Focal adhesion);05410(Hypertrophic cardiomyopathy (HCM));05412(Arrhythmogenic right ventricular cardiomyopathy (ARVC));05414(Dilated cardiomyopathy (DCM));05414(Dilated cardiomyopathy (DCM))	K06589	NA	Capra hircus integrin subunit beta 6 (ITGB6), mRNA	1.11627	1.17346	1.27185	4.52042	2.94682	3.55698	0.32307	-1.63008	1.68061e-07	2.3511e-06	down	yes
LRRC66	MSTRG.5784.3;XM_005681606.3;XM_018049451.1	GO:0004860(protein kinase inhibitor activity);GO:0005737(cytoplasm);GO:0006469(negative regulation of protein kinase activity);GO:0016021(integral component of membrane);GO:0019221(cytokine-mediated signaling pathway);GO:0046426(negative regulation of JAK-STAT cascade);GO:0046426(negative regulation of JAK-STAT cascade)	04151(PI3K-Akt signaling pathway);04145(Phagosome);04620(Toll-like receptor signaling pathway);05205(Proteoglycans in cancer);05323(Rheumatoid arthritis);05321(Inflammatiory bowel disease (IBD));05134(Legionellosis);05152(Tuberculosis);05162(Measles);05161(Hepatitis B);05168(Herpes simplex infection);05146(Amoebiasis);05144(Malaria);05145(Toxoplasmosis);05140(Leishmaniasis);05142(Chagas disease (…	K10159	NA	PREDICTED: Capra hircus leucine rich repeat containing 66 (LRRC66), transcript variant X1, mRNA	0.74134	0.491022	0.494181	1.48352	0.752929	1.53911	0.457296	-1.1288	0.000739117	0.00445716	down	yes
SLITRK3	XM_005675365.3	GO:0007409(axonogenesis);GO:0016021(integral component of membrane);GO:0051965(positive regulation of synapse assembly)	04151(PI3K-Akt signaling pathway);04512(ECM-receptor interaction);04510(Focal adhesion)	K06248	NA	PREDICTED: Capra hircus SLIT and NTRK like family member 3 (SLITRK3), mRNA	0.020631	0.006789	0.006619	0.201658	0.201573	0.094549	0.0683816	-3.87025	4.76961e-09	9.61654e-08	down	yes
GHR	MSTRG.17238.1;XM_013972756.2;MSTRG.17238.2;XM_018065464.1;MSTRG.17238.3;XM_013972755.2;XM_018065463.1;XM_013972754.2;NM_001285648.1	GO:0004896(cytokine receptor activity);GO:0005576(extracellular region);GO:0005829(cytosol);GO:0005886(plasma membrane);GO:0006897(endocytosis);GO:0016020(membrane);GO:0016021(integral component of membrane);GO:0019221(cytokine-mediated signaling pathway);GO:0019221(cytokine-mediated signaling pathway)	04630(Jak-STAT signaling pathway);04151(PI3K-Akt signaling pathway);04080(Neuroactive ligand-receptor interaction);04060(Cytokine-cytokine receptor interaction);04060(Cytokine-cytokine receptor interaction)	K05080	NA	Capra hircus growth hormone receptor (GHR), mRNA	0.622604	0.465335	1.03112	4.80648	2.45107	1.31909	0.247073	-2.01699	8.17499e-06	8.04807e-05	down	yes
SFRP2	XM_013970497.2	GO:0001569(patterning of blood vessels);GO:0002063(chondrocyte development);GO:0003151(outflow tract morphogenesis);GO:0003214(cardiac left ventricle morphogenesis);GO:0004930(G-protein coupled receptor activity);GO:0005615(extracellular space);GO:0007186(G-protein coupled receptor signaling pathway);GO:0008284(positive regulation of cell proliferation);GO:0008584(male gonad development);GO:00106…	04310(Wnt signaling pathway)	K02176	NA	PREDICTED: Capra hircus secreted frizzled related protein 2 (SFRP2), mRNA	8.21324	11.4562	12.883	32.212	33.0134	47.8768	0.287815	-1.79679	4.86179e-08	7.67854e-07	down	yes
SFRP1	XM_018042043.1	GO:0001954(positive regulation of cell-matrix adhesion);GO:0004930(G-protein coupled receptor activity);GO:0005109(frizzled binding);GO:0005615(extracellular space);GO:0005886(plasma membrane);GO:0007186(G-protein coupled receptor signaling pathway);GO:0007275(multicellular organism development);GO:0016021(integral component of membrane);GO:0017147(Wnt-protein binding);GO:0030036(actin cytoskelet…	04310(Wnt signaling pathway)	K02166	NA	PREDICTED: Capra hircus secreted frizzled related protein 1 (SFRP1), mRNA	5.68434	5.98124	9.87023	42.4557	34.8936	44.5479	0.176672	-2.50086	1.32202e-12	5.296e-11	down	yes
TCF7	XM_018050390.1;XM_018050388.1;XM_018050389.1	GO:0000122(negative regulation of transcription from RNA polymerase II promoter);GO:0001047(core promoter binding);GO:0001227(transcriptional repressor activity, RNA polymerase II transcription regulatory region sequence-specific binding);GO:0005667(transcription factor complex);GO:0005719(nuclear euchromatin);GO:0006357(regulation of transcription from RNA polymerase II promoter);GO:0008013(beta…	04310(Wnt signaling pathway);04390(Hippo signaling pathway);04520(Adherens junction);04916(Melanogenesis);05200(Pathways in cancer);05210(Colorectal cancer);05216(Thyroid cancer);05221(Acute myeloid leukemia);05217(Basal cell carcinoma);05215(Prostate cancer);05213(Endometrial cancer);05412(Arrhythmogenic right ventricular cardiomyopathy (ARVC));05412(Arrhythmogenic right ventricular cardiomyopat…	K02620	NA	PREDICTED: Capra hircus transcription factor 7 (T-cell specific, HMG-box) (TCF7), transcript variant X3, mRNA	2.38023	2.45645	2.64187	1.05112	1.06842	0.586715	2.76344	1.46647	0.000161818	0.00116028	up	yes
MMP17	XM_018061431.1	GO:0004222(metalloendopeptidase activity);GO:0005509(calcium ion binding);GO:0006508(proteolysis);GO:0008270(zinc ion binding);GO:0031012(extracellular matrix)	04668(TNF signaling pathway);04912(GnRH signaling pathway)	K07763	EC:3.4.24.80	PREDICTED: Capra hircus matrix metallopeptidase 17 (MMP17), mRNA	0.315429	0.060032	0.178731	0.678628	0.586352	1.10327	0.234009	-2.09536	6.56555e-05	0.000520773	down	yes
STK39	XM_018064061.1;MSTRG.1895.3;MSTRG.1895.2;MSTRG.1895.5;MSTRG.1895.4	GO:0004702(receptor signaling protein serine/threonine kinase activity);GO:0005737(cytoplasm)	04010(MAPK signaling pathway);04068(FoxO signaling pathway)	K04411	NA	PREDICTED: Capra hircus serine/threonine kinase 39 (STK39), mRNA	1.09655	0.819547	0.865804	2.46072	3.03243	2.40359	0.352285	-1.50518	7.38675e-07	9.13518e-06	down	yes
FZD5	XM_018060254.1	GO:0001525(angiogenesis);GO:0002726(positive regulation of T cell cytokine production);GO:0004930(G-protein coupled receptor activity);GO:0005769(early endosome);GO:0005794(Golgi apparatus);GO:0005886(plasma membrane);GO:0005923(bicellular tight junction);GO:0007186(G-protein coupled receptor signaling pathway);GO:0008285(negative regulation of cell proliferation);GO:0008595(anterior/posterior ax…	04310(Wnt signaling pathway);04390(Hippo signaling pathway);04550(Signaling pathways regulating pluripotency of stem cells);04916(Melanogenesis);05200(Pathways in cancer);05205(Proteoglycans in cancer);05217(Basal cell carcinoma);05166(HTLV-I infection)	K02375	NA	PREDICTED: Capra hircus frizzled class receptor 5 (FZD5), mRNA	0.137848	0.095495	0.129418	0.702561	0.51517	0.830472	0.177112	-2.49727	2.47075e-10	6.4577e-09	down	yes
FZD4	XM_018043330.1	GO:0001570(vasculogenesis);GO:0004930(G-protein coupled receptor activity);GO:0005886(plasma membrane);GO:0005911(cell-cell junction);GO:0007186(G-protein coupled receptor signaling pathway);GO:0007223(Wnt signaling pathway, calcium modulating pathway);GO:0007605(sensory perception of sound);GO:0009986(cell surface);GO:0010812(negative regulation of cell-substrate adhesion);GO:0016021(integral co…	04310(Wnt signaling pathway);04390(Hippo signaling pathway);04550(Signaling pathways regulating pluripotency of stem cells);04916(Melanogenesis);05200(Pathways in cancer);05205(Proteoglycans in cancer);05217(Basal cell carcinoma);05166(HTLV-I infection)	K02354	NA	PREDICTED: Capra hircus frizzled class receptor 4 (FZD4), mRNA	4.39881	5.16303	7.0818	20.4448	19.0247	19.4127	0.28266	-1.82286	1.12665e-08	2.06203e-07	down	yes
DIRAS2	XM_005684192.3	GO:0005525(GTP binding);GO:0005622(intracellular);GO:0005886(plasma membrane);GO:0007264(small GTPase mediated signal transduction)	04010(MAPK signaling pathway);04510(Focal adhesion)	K04353	NA	PREDICTED: Capra hircus DIRAS family GTPase 2 (DIRAS2), mRNA	0.135963	0.055873	0.031856	1.30471	0.81638	1.26358	0.0660898	-3.91943	3.1764e-13	1.42122e-11	down	yes
WNT2	XM_005679153.3	GO:0002053(positive regulation of mesenchymal cell proliferation);GO:0005109(frizzled binding);GO:0005125(cytokine activity);GO:0005578(proteinaceous extracellular matrix);GO:0005615(extracellular space);GO:0005737(cytoplasm);GO:0005886(plasma membrane);GO:0007267(cell-cell signaling);GO:0016055(Wnt signaling pathway);GO:0030182(neuron differentiation);GO:0033278(cell proliferation in midbrain);G…	04310(Wnt signaling pathway);04340(Hedgehog signaling pathway);04390(Hippo signaling pathway);04550(Signaling pathways regulating pluripotency of stem cells);04916(Melanogenesis);05200(Pathways in cancer);05205(Proteoglycans in cancer);05217(Basal cell carcinoma);05166(HTLV-I infection)	K00182	NA	PREDICTED: Capra hircus Wnt family member 2 (WNT2), mRNA	0.180754	0.330575	0.194793	0.494598	0.788224	0.688455	0.358205	-1.48114	0.00094138	0.00553212	down	yes
GULP1	XM_005675870.3;XM_018065486.1;XM_018065482.1;XM_018065478.1	GO:0004871(signal transducer activity);GO:0005737(cytoplasm);GO:0006869(lipid transport);GO:0006911(phagocytosis, engulfment);GO:0006915(apoptotic process);GO:0007165(signal transduction);GO:0007165(signal transduction)	04330(Notch signaling pathway);04144(Endocytosis);04144(Endocytosis)	K06057;K12474	NA	PREDICTED: Capra hircus GULP, engulfment adaptor PTB domain containing 1 (GULP1), transcript variant X4, mRNA	1.85638	1.73362	1.94496	4.10523	4.35965	2.88042	0.487863	-1.03545	0.000257745	0.00175421	down	yes
CACNA2D1	XM_018047283.1;MSTRG.3985.1;MSTRG.3985.9;MSTRG.3985.8;XM_018047280.1;XM_018047284.1;XM_018047279.1	GO:0005886(plasma membrane);GO:0061337(cardiac conduction);GO:0005245(voltage-gated calcium channel activity);GO:0005891(voltage-gated calcium channel complex);GO:0006816(calcium ion transport);GO:0016529(sarcoplasmic reticulum);GO:0046872(metal ion binding);GO:0051924(regulation of calcium ion transport);GO:0060307(regulation of ventricular cardiac muscle cell membrane repolarization);GO:0060402…	04010(MAPK signaling pathway);04921(Oxytocin signaling pathway);04260(Cardiac muscle contraction);04261(Adrenergic signaling in cardiomyocytes);05410(Hypertrophic cardiomyopathy (HCM));05412(Arrhythmogenic right ventricular cardiomyopathy (ARVC));05414(Dilated cardiomyopathy (DCM));05414(Dilated cardiomyopathy (DCM))	K04858	NA	PREDICTED: Capra hircus calcium voltage-gated channel auxiliary subunit alpha2delta 1 (CACNA2D1), transcript variant X1, mRNA	4.8581	4.15537	4.13416	10.1523	8.99106	7.95537	0.485174	-1.04343	0.000264286	0.00179422	down	yes
PRDM16	XM_018060470.1;XM_018060471.1	GO:0000122(negative regulation of transcription from RNA polymerase II promoter);GO:0003713(transcription coactivator activity);GO:0005515(protein binding);GO:0005634(nucleus);GO:0005829(cytosol);GO:0006351(transcription, DNA-templated);GO:0017053(transcriptional repressor complex);GO:0018024(histone-lysine N-methyltransferase activity);GO:0022008(neurogenesis);GO:0030512(negative regulation of t…	04010(MAPK signaling pathway);05200(Pathways in cancer);05220(Chronic myeloid leukemia);05220(Chronic myeloid leukemia)	K04462	NA	PREDICTED: Capra hircus PR/SET domain 16 (PRDM16), transcript variant X1, mRNA	0.081695	0.20639	0.108926	0.194595	0.398884	0.468636	0.373793	-1.41969	0.00116744	0.00666504	down	yes
FRZB	XM_018065459.1;MSTRG.2015.1;XM_005675889.3;XM_005675886.3;XM_013968455.2	GO:0004930(G-protein coupled receptor activity);GO:0005615(extracellular space);GO:0007186(G-protein coupled receptor signaling pathway);GO:0008285(negative regulation of cell proliferation);GO:0010721(negative regulation of cell development);GO:0014033(neural crest cell differentiation);GO:0016021(integral component of membrane);GO:0017147(Wnt-protein binding);GO:0030178(negative regulation of W…	04310(Wnt signaling pathway);04310(Wnt signaling pathway)	K02185	NA	PREDICTED: Capra hircus frizzled-related protein (FRZB), transcript variant X4, mRNA	2.03822	1.34834	3.03403	8.24902	8.87551	7.22942	0.263636	-1.92338	1.45807e-08	2.58901e-07	down	yes
